# Supplementary material for: VCF/Plotein: visualization and prioritization of genomic variants from human exome sequencing projects
Source: Bioinformatics. 2019 Jun 4;35(22):4803–5. doi: 10.1093/bioinformatics/btz458 (PMC6853650; doi:10.1093/bioinformatics/btz458)
Supplement: btz458_Supplementary_Materials [file btz458_supplementary_materials.zip]

Archive with 9 entries (8 files):
- btz458-suppl_data/
- btz458-suppl_data/Supplementary_Figure_1.pdf
- btz458-suppl_data/Supplementary_Figure_2.jpg
- btz458-suppl_data/Supplementary_Figure_3.jpg
- btz458-suppl_data/Supplementary_Legends.docx
- btz458-suppl_data/Supplementary_Table_1.xlsx
- btz458-suppl_data/Supplementary_Table_2.xlsx
- btz458-suppl_data/Supplementary_text.docx
- btz458-suppl_data/use_case.vcf.gz
