# Supplementary material for: VCF/Plotein: visualization and prioritization of genomic variants from human exome sequencing projects
Source: Bioinformatics. 2019 Jun 4;35(22):4803–5. doi: 10.1093/bioinformatics/btz458 (PMC6853650; doi:10.1093/bioinformatics/btz458)
Supplement: btz458_Supplementary_Materials [file btz458_supplementary_materials.zip › btz458-suppl_data/Supplementary_Table_1.xlsx]

## Sheet: Table 1
	Computer specifications	Processes	Single gene VCF Size: 2.9 mb Number of genes: 1 Gene selected: 490 variants Samples: 201	ClinVar VCF Size: 170.7 mb Number of genes: 7357 Gene selected: 340 variants Samples: NA	COSMIC VCF Size: 421.8 mb Number of genes: 23141 Gene selected: 1979 variants Samples: NA
1	Operating system: macOS Mojave Processor: 2.2 GHz intel core i7 RAM: 8 GB 1600MHz DDR3 Hard disk: 500 GB	File opening and parsing	62	1665	4390
		Generation of list of genes	80	2821	32300
		Creation of GO term filters	5	1486	11277
		Fetching of variant information	5724	6499	22192
		Total	5871	12471	70159
2	Operating system: Manjaro Linux Processor: 1.7GHz AMD A8 x 4 RAM: 8 GB Hard disk: 750 GB	File opening and parsing	222	11528	60492
		Generation of list of genes	16	4954	75800
		Creation of GO term filters	255	12566	32418
		Fetching of variant information	6159	31141	106972
		Total	6652	60189	275682
3	Operating system: Windows 10 Processor: intel core i7-6500U RAM: 8 GB 1600MHz DDR3 Hard disk: 1 TB	File opening and parsing	113	9753	70859
		Generation of list of genes	94	7897	6348
		Creation of GO term filters	323	9130	11784
		Fetching of variant information	7277	8558	63012
		Total	7807	35338	152003
4	Operating system: macOS Mojave Processor: 2.2 GHz intel core i7 RAM: 64 GB 1600MHz DDR3 Hard disk: 1 TB Solid state drive	File opening and parsing	35	2666	33034
		Generation of list of genes	15	10648	110945
		Creation of GO term filters	112	10488	29218
		Fetching of variant information	4974	7042	19251
		Total	5136	30844	192448
