# Supplementary material for: VCF/Plotein: visualization and prioritization of genomic variants from human exome sequencing projects
Source: Bioinformatics. 2019 Jun 4;35(22):4803–5. doi: 10.1093/bioinformatics/btz458 (PMC6853650; doi:10.1093/bioinformatics/btz458)
Supplement: btz458_Supplementary_Materials [file btz458_supplementary_materials.zip › btz458-suppl_data/Supplementary_Table_2.xlsx]

## Sheet: Table 2
	VCF/Plotein	GEMINI	VCF-miner	BrowseVCf	BiERapp	exomeSuite	PeCan	VCF iobio	VizGVar	VariantStudio*	Alamut*	Ingenuity*	VarSeq*	IGV
Does not require installation. The user does not have to perform any installation process, either through the command line or by a point and click strategy.	✓	x	x	x	x	x	✓	✓	✓	x	x	✓	x	✓
Does not require command line knowledge. Requies knowledge of command line commands by the user, either to install the application or to operate it.	✓	x	x	x	✓	x	✓	✓	✓	✓	✓	✓	✓	x
Graphical user interface The program has a graphical user interface to make it easy for the user to interact, analyse and visualize information.	✓	✓	✓	✓	✓	✓	✓	✓	✓	✓	✓	✓	✓	✓
Custom VCF The program allows to use an user provided VCF	✓	✓	✓	✓	✓	✓	x	✓	x	✓	✓	✓	✓	✓
Database cross-referencing The program is able to gather information from different public databases to help the user to prioritize variants.	✓	✓	x	x	✓	✓	✓	x	✓	✓	✓	✓	✓	x
No pre-processing steps The program does not require the VCF to be pre-processed or to be converted into a database format.	✓	x	x	x	✓	x	x	x	NA	✓	x	✓	✓	x
Variant prioritisation The program allows the user to prioritize variants by using filters or by specifying a specific set of criteria.	✓	✓	✓	✓	✓	✓	✓	x	**	✓	✓	✓	✓	x
Protein-level information plot The program generates a graph to see the impact of variants on the primary structure of the protein.	✓	x	x	x	x	x	✓	x	✓	x	x	x	x	x
Local sample processing (security) Sensitive data such as sample ID or other annotations or headers are not sent to the server, these data are processed locally on the user's computer. For more details see 3.2 Data Security.	✓	✓	✓	✓	✓	✓	NA	x	NA	✓	✓	x	✓	✓
Export as SVG The graph or the results can be exported un a scalable vector graphics format so they can be used in any print publication without losing quiality.	✓	NA	NA	NA	x	NA	✓	x	✓	NA	x	NA	x	x
Avalable for free The program can be used freely.	✓	✓	✓	✓	✓	✓	✓	✓	✓	x	x	x	x	✓
